# Supplementary material for: Harm reduction in name, but not substance: a comparative analysis of current Canadian provincial and territorial policy frameworks
Source: Harm Reduct J. 2017 Jul 26;14:50. doi: 10.1186/s12954-017-0177-7 (PMC5530499; doi:10.1186/s12954-017-0177-7)
Supplement: Additional file 1: — Provincial and territorial policy documents and indicator scores; table contains all CHARPP indicator scores from 13 provincial and territorial harm reduction policy report cards. (XLSX 57 kb) [file 12954_2017_177_MOESM1_ESM.xlsx]

## Sheet: Table 1 Indicator scores within
Case	Document title	Scope (Provincial/ Regional Health Authority)	Document focus	Year Published	Indicator 1	Indicator 2	Indicator 3	Indicator 4	Indicator 5	Indicator 6	Indicator 7	Indicator 8	Indicator 9	Population Indicators Total Score	Population Indicators Total Percentage Score	Indicator 10	Indicator 11	Indicator 12	Indicator 13	Indicator 14	Indicator 15	Indicator 16	Indicator 17	Program Indicators Total Score	Program Indicators Total Percentage Score	CHARPP Indicators Total Score	CHARPP Indicators Total Percentage Score
					Does the document recognize that stigma and/or discrimination are issues faced by people who use illegal drugs?	Does the document affirm that people who use drugs need to be involved in policy development or implementation?	Does the document acknowledge that not all substance use is problematic?	Does the document recognize that harm reduction has benefits for both people who use drugs and the broader community?	Does the document acknowledge that harm reduction can be applied to the general population?	Does the document affirm that women are a key population for harm reduction?	Does the document affirm that youth are a key population for harm reduction?	Does the document affirm that indigneous people are a key population for harm reduction?	Does the document affirm that one or more groups of LGBTQI people are a key population for harm reduction?	(out of 9)	(out of 100)	Does the document acknowledge the need for evidence-informed policies and/or programs?	Does the document recognize the importance of preventing drug related harm (rather than just preventing drug use or blood-borne or sexually transmitted infections)?	Does the document discuss low threshold approaches to service provision?	Does the document specifically address overdose?	Does the document recognize that reducing or abstaining from substance use is not required under a harm reduction approach?	Does the document consider harm reduction approaches for a variety of drugs and modes of use?	Does the document address human rights (e.g. dignity, autonomy) dimensions of harm reduction?	Does the document consider the social determinants (i.e. income, housing, education) that influence drug-related harm?	(out of 8)	(out of 100)	(out of 17)	(out of 100)
BC (n = 10)
	BC Harm Reduction Strategies and Services Policy and Guidelines 2014	Provincial/Territorial	HR	2014	1	1	1	1	1	1	1	1	1	9		1	1	1	1	1	1	1	1	8
	Crystal Meth and Other Amphetamines: An Integrated BC Strategy	Provincial/Territorial	SU/ADD/MH	2004	0	1	1	0	0	0	0	0	0	2		1	1	1	1	1	0	0	0	5
	Every Door is the Right Door: A BC Planning Framework to Address Problematic Substance Use and Addiction	Provincial/Territorial	SU/ADD/MH	2005	1	1	1	0	0	0	1	1	0	5		1	1	1	1	1	1	1	1	8
	From Hope to Health: Towards an AIDS-free Generation	Provincial/Territorial	ST/BBI	2012	1	0	0	0	0	0	0	1	0	2		1	0	1	0	0	0	0	0	2
	Healthy Pathways Forward: A Strategic Integrated Approach to Viral Hepatitis in BC	Provincial/Territorial	ST/BBI	2007	0	1	0	0	0	0	0	0	0	1		1	0	1	0	1	0	0	0	3
	Healthy Pathways Forward: Progress Report 2011	Provincial/Territorial	ST/BBI	2011	0	1	0	0	0	0	0	0	0	1		1	0	1	1	0	0	1	0	4
	Healthy Minds, Healthy People: A Ten-Year Plan to Address Mental Health and Substance Use in British Columbia	Provincial/Territorial	SU/ADD/MH	2010	1	0	1	0	1	0	1	0	0	4		1	1	1	1	1	1	1	1	8
	A Path Forward: BC First Nations and Aboriginal People's Mental Wellness and Substance Use - 10 year Plan	Provincial/Territorial	SU/ADD/MH	2013	1	1	1	1	1	0	0	1	0	6		1	1	1	0	0	1	1	1	6
	Collaborating for Action: Provincial Health Services Authority HIV/AIDS Framework	Provincial/Territorial	ST/BBI	2006	0	0	0	0	0	0	0	0	0	0		1	0	0	0	0	0	0	0	1
	Position on the Prevention of Problematic Substance Use: With a focus on alcohol. An integrated population health approach	Regional	SU/ADD/MH	2012	1	1	1	1	1	1	1	1	0	8		1	1	1	1	1	1	1	0	7
	CASE TOTAL													38	0.42									52	0.65	90	0.53
AB (n = 4)
	Creating Connections: Alberta's Addiction and Mental Health Strategy and Action Plan	Provincial/Territorial	SU/ADD/MH	2011	1	1	0	1	0	0	0	0	0	3		1	1	0	0	1	0	0	0	3
	Alberta Sexually Transmitted Infections and Blood Borne Pathogens Strategy and Action Plan	Provincial/Territorial	ST/BBI	2011	0	0	0	1	0	0	0	1	0	2		1	1	1	0	1	0	1	1	6
	Harm Reduction for Psychoactive Substance Use	Provincial/Territorial	HR	2013	0	0	1	1	0	0	0	0	0	2		1	1	0	0	1	1	0	1	5
	North Zone Addiction and Mental Health Strategic Plan	Regional	SU/ADD/MH	2013	0	0	0	0	0	0	0	0	0	0		0	0	0	0	0	0	0	0	0
	CASE TOTAL													7	0.19									14	0.44	21	0.31
SK (n = 3)
	Working Together for Change: A 10-year mental health and addiction action plan for Saskatchewan	Provincial/Territorial	SU/ADD/MH	2014	1	1	0	0	0	0	0	0	0	2		1	0	0	0	0	0	0	0	1
	Building Partnerships For Health: A strategic planning framework for injection drug use in Saskatoon	Regional	SU/ADD/MH	2007	1	1	1	1	0	0	1	0	0	5		1	1	1	1	1	1	1	1	8
	Saskatoon Health Region HIV Prevention, Treatment & Support Strategy	Regional	ST/BBI	2010	1	1	0	0	0	0	0	0	0	2		1	0	1	1	0	1	0	0	4
	CASE TOTAL													9	0.33									13	0.54	22	0.43
MB (n = 7)
	As long as the waters flow: An Aboriginal strategy on HIV/AIDS. A component of Manitoba's provincial AIDS strategy	Provincial/Territorial	ST/BBI	2004	0	1	0	1	0	1	1	1	0	5		1	1	0	0	1	0	1	1	5
	Manitoba sexually transmitted and blood-borne infections strategy 2015-2019	Provincial/Territorial	ST/BBI	2015	0	0	0	1	1	0	0	0	0	2		1	1	0	0	1	0	0	1	4
	Breaking the chains of addiction: Manitoba's five-point strategic plan	Provincial/Territorial	SU/ADD/MH	2008	0	0	0	0	0	0	0	0	0	0		0	0	0	0	0	0	0	0	0
	Rising to the challenge: A strategic plan for mental health and well being of Manitobans	Provincial/Territorial	SU/ADD/MH	2011	0	0	0	0	0	0	0	0	0	0		1	0	0	0	0	0	0	0	1
	Position statement on mental health promotion and prevention March 2004	Regional	SU/ADD/MH	2004	0	0	0	0	0	0	0	0	0	0		0	0	0	0	0	0	0	0	0
	Position statement on harm reduction	Regional	HR	2008	1	0	0	1	1	0	0	0	0	3		1	1	1	1	1	1	1	1	8
	Healthy sexuality and harm reduction strategic planning conceptual framework	Regional	HR	2015	0	0	0	0	0	0	0	0	0	0		1	0	0	0	0	0	0	0	1
	CASE TOTAL													10	0.16									19	0.34	29	0.24
ON (n = 7)
	Ontario Public Health Standards	Provincial/Territorial	ST/BBI	2015	0	0	0	0	0	0	0	0	0	0		1	1	0	0	1	0	0	0	3
	Open Minds, Healthy Minds: Ontario’s Comprehensive Mental Health and Addictions Strategy	Provincial/Territorial	SU/ADD/MH	2011	1	1	0	0	0	0	0	0	0	2		1	0	0	0	0	0	0	0	1
	Expanded Mental Health and Addiction Strategy: Open Minds, Health Minds - Ontario's Comprehensive Mental Health and Addictions Strategy	Provincial/Territorial	SU/ADD/MH	2014	0	0	0	0	0	0	0	0	0	0		0	0	0	0	0	0	0	0	0
	A Shared Responsibility – Ontario’s Policy Framework for Child and Youth Mental Health	Provincial/Territorial	SU/ADD/MH	2006	0	0	0	0	0	0	0	0	0	0		1	0	1	0	0	0	0	0	2
	Ontario's Narcotics Strategy	Provincial/Territorial	SU/ADD/MH	2010	0	0	0	0	0	0	0	0	0	0		0	0	0	0	0	0	0	0	0
	North East LHIN Aboriginal/ First Nation and Metis Mental Health and Addictions Framework	Regional	SU/ADD/MH	2011	0	0	0	0	0	0	0	0	0	0		1	0	0	0	0	0	0	0	1
	Tomorrow… An Adult Mental Health Strategic Plan for Erie St. Clair 2012-2016	Regional	SU/ADD/MH	2012	1	0	0	0	0	0	0	0	0	1		1	0	1	0	0	0	0	0	2
	CASE TOTAL													3	0.05									9	0.16	12	0.1
QC (n = 11)
	Balises pour les établissements de santé et de services sociaux et les organismes communautaires désirant offrir des services d'injection supervisée aux personnes qui font usage de drogues par injection. Cadre de référence.	Provincial/Territorial	SU/ADD/MH	2013	0	1	0	1	1	0	0	0	0	3		1	1	1	1	0	0	1	0	5
	Prévenir et enrayer... Les infections transmissibles sexuellement à déclaration obligatoire : situation et orientations	Provincial/Territorial	ST/BBI	2002	1	0	0	0	0	0	0	0	0	1		0	0	0	0	0	0	0	0	0
	Plan d’intervention sur la méthamphétamine (crystal meth) et les autres drogues de synthèse.	Provincial/Territorial	SU/ADD/MH	2006	0	0	1	1	1	1	1	0	1	6		1	1	0	0	0	0	0	0	2
	Pour une approche pragmatique de prévention en toxicomanie : Orientations, Axes d'intervention, Actions.	Provincial/Territorial	SU/ADD/MH	2001	1	1	1	1	1	1	1	1	0	8		0	1	1	1	1	1	1	1	7
	Cadre de référence pour le travail de proximité au Saguenay-Lac-Saint-Jean.	Regional	SU/ADD/MH	2009	0	0	0	0	0	0	1	0	1	2		0	0	0	0	1	0	0	1	2
	Cadre de pratique pour le travail de rue en Montérégie.	Regional	SU/ADD/MH	2001	1	0	0	0	0	0	1	0	1	3		0	0	0	1	1	0	0	0	2
	Le travail de rue dans Lanaudière : Vers une vision régionale.	Regional	SU/ADD/MH	2002	0	0	0	0	0	0	1	0	0	1		0	0	0	0	0	0	1	1	2
	Les services de traitement de la dépendance aux opioïdes avec une médication de substitution en Gaspésie et aux Îles-de-la-Madeleine - ORIENTATIONS RÉGIONALES	Regional	SU/ADD/MH	2011	0	0	0	0	0	0	0	0	0	0		0	0	1	0	0	0	0	1	2
	Orientations régionales : Programme-services Dépendances 2010-2015	Regional	SU/ADD/MH	2010	0	0	0	0	0	0	0	0	0	0		1	1	0	0	0	0	0	0	2
	Plan d’action intersectoriel pour la promotion d’une sexualité saine et responsable et la prévention des infections transmissibles sexuellement et par le sang à Laval. 2013-2016	Regional	ST/BBI	2013	0	0	0	0	0	0	0	0	0	0		1	0	0	0	0	0	0	0	1
	Se développer ensemble. Plan d’organisation – programme de santé mentale.	Regional	SU/ADD/MH	2013	0	0	0	0	0	0	0	0	0	0		1	0	0	0	0	0	0	0	1
	CASE TOTAL													24	0.24									26	0.3	50	0.27
NB (n = 1)
	The Action Plan for Mental Health in New Brunswick 2011-18	Provincial/Territorial	SU/ADD/MH	2011	0	0	0	0	0	0	0	0	0	0		1	0	0	0	0	0	0	0	1
	CASE TOTAL													0	0									1	0.13	1	0.06
NS (n = 4)
	Together We Can: The plan to improve mental health and addiction care for Nova Scotians	Provincial/Territorial	SU/ADD/MH	2012	1	0	0	0	0	0	0	0	0	1		1	0	0	1	0	0	0	0	2
	Nova Scotia Adolescent Withdrawal Management Guidelines	Provincial/Territorial	SU/ADD/MH	2013	1	0	0	0	0	0	1	0	0	2		0	0	1	1	0	0	0	0	2
	Nova Scotia's Strategy on HIV/AIDS	Provincial/Territorial	ST/BBI	2003	0	1	0	1	1	0	0	0	0	3		0	1	0	0	1	0	0	0	2
	Review of NS Strategy on HIV/AIDS: Looking Back and Moving Forward	Provincial/Territorial	ST/BBI	2014	1	0	0	1	0	1	1	1	1	6		0	1	1	1	1	0	1	0	5
	CASE TOTAL													12	0.33									11	0.34	23	0.34
PEI (n = 1)
	A PEI Youth Substance Use and Addiction Strategy	Provincial/Territorial	SU/ADD/MH	2007	0	0	0	0	0	0	0	0	0	0		1	0	0	0	0	0	0	0	1
	CASE TOTAL													0	0									1	0.13	1	0.06
NFLD (n = 2)
	Newfoundland and Labrador disease control manual: Sexually transmitted infections & blood-borne pathogens	Provincial/Territorial	ST/BBI	2014	0	0	0	0	0	0	0	0	0	0		0	0	0	0	0	0	0	0	0
	Working together for mental health: A provincial policy framework for mental health & addiction services in Newfoundland and Labrador	Provincial/Territorial	SU/ADD/MH	2005	0	1	0	0	0	0	0	0	0	1		1	0	0	0	0	0	0	0	1
	CASE TOTAL													1	0.06									1	0.06	2	0.06
YK (n = 0)
	NA	NA	NA	NA	NA	NA	NA	NA	NA	NA	NA	NA	NA	NA		NA	NA	NA	NA	NA	NA	NA	NA	NA
	CASE TOTAL													NA	NA									NA	NA
NWT (n = 2)
	A shared path towards wellness: Mental health and addictions action plan	Provincial/Territorial	SU/ADD/MH	2012	1	0	1	0	0	0	0	0	0	2		1	0	0	0	0	0	0	0	1
	Pathways to wellness: An updated action plan for adiction and mental health	Provincial/Territorial	SU/ADD/MH	2014	0	0	0	0	0	0	0	0	0	0		0	0	0	0	0	0	0	0	0
	CASE TOTAL													2	0.11									1	0.06	3	0.09
NV (n = 2)
	Nunavut Addiction and Mental Health Framework	Provincial/Territorial	SU/ADD/MH	2002	1	0	1	1	0	0	0	0	0	3		1	1	0	0	1	0	1	0	4
	Nunavut Sexual Health Framework for Action	Provincial/Territorial	ST/BBI	2012	0	0	0	0	0	0	0	0	0	0		1	0	0	0	0	0	0	0	1
	CASE TOTAL													3	0.17									5	0.31	8	0.24
Percentage scores across all documents (N=54)					0.388889	0.314815	0.222222	0.296296	0.185185	0.111111	0.240741	0.166667	0.0925926		0.22	0.703704	0.388889	0.37037	0.277778	0.37037	0.185185	0.277778	0.259259		0.35		0.29
	[LEGEND] BC = British Columbia; AB = Alberta; SK = Saskatchewan; MB = Manitoba; ON = Ontario; QC = Quebec; NB = New Brunswick; NS = Nova Scotia; PEI = Prince Edward Island; NFLD = Newfoundland and Labrador; YK = Yukon; NWT = Northwest Territories; NV = Nunavut

## Sheet: Sheet1
	Indicator 1	Indicator 2	Indicator 3	Indicator 4	Indicator 5	Indicator 6	Indicator 7	Indicator 9	Indicator 10	Indicator 11	Indicator 12	Indicator 13	Indicator 14	Indicator 15	Indicator 16	Indicator 17	Indicator 18
	Does the document recognize that stigma and/or discrimination are issues faced by people who use drugs or have drug problems?	Does the document affirm that people who use substances need to be involved in policy development or implementation	Does the document acknowledge that not all substance use is problematic?	Does the document recognize that harm reduction has benefits for both people who use drugs and the broader community?	Does the document acknowledge that harm reduction can be applied to the general population?	Does the document target women in the context of harm reduction?	Does the document target youth in the context of harm reduction?	Does the document target indigenous populations in the context of harm reduction?	Does the document target LGBTQI populations in the context of harm reduction?	Does the document acknowledge the need for evidence-informed policies and/or programming?	Does the document acknowledge the importance of preventing drug related harm, rather than just preventing drug use or blood borne or sexually transmitted infections?	Does the document discuss low threshold/low barrier approaches to service provision?	Does the document specifically address overdose?	Does the document recognize that reducing or abstaining from substance use is not required under a harm reduction approach?	Does the document consider harm reduction approaches for a variety of drugs and modes of use?	Does the document address human rights (e.g. dignity, autonomy) concerns of harm reduction?	Does the document consider social determinants (i.e. income, housing, education) that influence drug-related harm?
Total Score	0.3774	0.3208	0.2264	0.2642	0.1887	0.0943	0.2264	0.1509	0.0755	0.717	0.3774	0.3585	0.1887	0.2642	0.1887	0.2642	0.3507
